# Supplementary material for: Tuning the Envelope Structure of Enzyme Nanoreactors for In Vivo Detoxification of Organophosphates
Source: Int J Mol Sci. 2023 Oct 30;24(21):15756. doi: 10.3390/ijms242115756 (PMC10649860; doi:10.3390/ijms242115756)
Supplement: Supplementary file 1 [file ijms-24-15756-s001.zip]

Archive with 1 entries (1 files):
- ijms-2642600-supplementary.pdf
